# Supplementary material for: Conflict between cattle ranching and the conservation of jaguar (Panthera onca) and puma (Puma concolor) in the Amazon arc of deforestation
Source: PLoS One. 2024 Nov 20;19(11):e0312077. doi: 10.1371/journal.pone.0312077 (PMC11578515; doi:10.1371/journal.pone.0312077)
Supplement: S2 File — Data used in the manuscript. It contained information collected in questionnaires, as well as the Euclidean distance of the ranch to landscape attributes. (CSV) [file pone.0312077.s002.csv]

RanchID	State	Municipality	Locality	Total.ha	Pasture.ha	Age	Born	Live	Work	Home	Study	Workers	RanchAge	Subdivisions	HerdSize	TypeBeef	Breeding	Growing	Fattening	Enclosure	Maternity	Dogs	Predation	Heads.year	Jaguar.Puma	SeeJaguar	PredationAge	PredationIdent	CattleDeath	DeathDisease	DeathSnake	DeathFeline	DeathPlant	DeathOther	AcceptableLoss	PredationSp	PredationTypeSp	TypeHorse	TypePig	TypeSheep	TypeDog	TypeOther	ControlRegion	ControlManagement	ControlPoison	ControlCage	ControlHunting	ControlOther	ControlBest
PaA1R001	Para	Santa Maria das Barreiras	Santa Maria das Barreiras	4356	4017.2	36-60 years old	NA	>10 years	>10 years	Ranch	NA	7	39	1	2800	123	Yes	Yes	Yes	Free	Yes	5	Yes	5	Jaguar	YesJaguar	young animals	signs	5	No	No	Yes	No	No	1-5 animals/year	Yes	NA	NA	NA	NA	NA	NA	124	Yes	Yes	No	Yes	No	3
PaA1R002	Para	Santa Maria das Barreiras	Santa Maria das Barreiras	2904	1452	17-36 years old	Other	<5 years	2-10 years	Ranch	Functional Illiterate	2	4	0	808	13	Yes	No	Yes	Free	Yes	NA	Yes	100	Jaguar	YesJaguar	young animals	analysis	6	No	No	No	Yes	No	>50 animals/year	No	No	No	No	No	No	No	4	No	No	No	Yes	No	5
PaA1R003	Para	Santa Maria das Barreiras	Santa Maria das Barreiras	721.16	721.16	17-36 years old	PA	since birth	2-10 years	Ranch	Primary education incomplete	1	4	0	600	12	Yes	Yes	No	Free	Yes	1	No	0	0	YesSigns	No	No	6	No	No	No	Yes	No	0 animals/year	No	No	No	No	No	No	No	1	Yes	No	No	No	NA	2
PaA1R004	Para	Santa Maria das Barreiras	Santa Maria das Barreiras	2284.48	1210	36-60 years old	GO	<5 years	<2 years	Ranch	Primary education incomplete	5	3	0	1300	123	Yes	Yes	Yes	Free	Yes	3	Yes	5	Jaguar	YesJaguar	young animals	analysis	6	No	No	No	Yes	No	5-10 animals/year	No	No	No	No	No	No	No	14	Yes	No	No	Yes	No	4
PaB1R001	Para	Santana do Araguaia	Barreira do Campo	580.8	290.4	older than 60 years	Other	5-10 years	2-10 years	City	Secondary education complete	2	10	0	450	123	Yes	Yes	Yes	Free	Yes	2	Yes	5	Jaguar	YesSigns	young animals	analysis	6	No	No	No	Yes	No	1-5 animals/year	No	No	No	No	No	No	No	145	Yes	No	No	Yes	Yes	4
PaB1R002	Para	Santana do Araguaia	Barreira do Campo	527.56	324.28	36-60 years old	GO	<5 years	<2 years	Ranch	Primary education incomplete	1	16	0	330	13	Yes	No	Yes	Free	No	2	Yes	3	Jaguar	YesSigns	young animals	analysis	6	No	No	No	Yes	No	1-5 animals/year	No	No	No	No	No	No	No	1	Yes	No	No	No	No	25
PaB1R003	Para	Santana do Araguaia	Barreira do Campo	840	840	36-60 years old	Other	>10 years	<2 years	Ranch	Primary education incomplete	8	7	NA	4700	3	No	No	Yes	Free	No	20	No	0	0	YesSigns	No	No	6	No	No	No	Yes	No	1-5 animals/year	No	No	No	No	No	No	No	4	No	No	No	Yes	No	2
PaB1R004	Para	Santana do Araguaia	Barreira do Campo	2904	2904	17-36 years old	GO	>10 years	<2 years	Ranch	Primary education incomplete	10	8	1	2000	123	Yes	Yes	Yes	Free	Yes	2	No	0	0	YesSigns	No	No	36	No	Yes	No	Yes	No	1-5 animals/year	No	No	No	No	No	No	No	4	No	No	No	Yes	No	2
PaB1R005	Para	Santana do Araguaia	Barreira do Campo	10648	10648	older than 60 years	Other	5-10 years	2-10 years	Ranch	University degree	26	35	4	11000	123	Yes	Yes	Yes	Free	Yes	5	No	0	0	No	No	No	3	No	Yes	No	No	No	10-50 animals/year	No	No	No	No	No	No	No	NA	NA	NA	NA	NA	NA	6
PaB1R006	Para	Santana do Araguaia	Barreira do Campo	1452	387.2	36-60 years old	Other	5-10 years	2-10 years	Ranch	NA	1	28	0	300	1	Yes	No	No	Free	Yes	1	Yes	20	Jaguar	YesSigns	young animals	analysis	5	No	No	Yes	No	No	0 animals/year	Yes	46	No	Yes	No	Yes	No	NA	NA	NA	NA	NA	NA	4
PaB1R007	Para	Santana do Araguaia	Barreira do Campo	203.28	154.88	36-60 years old	TO	>10 years	>10 years	Ranch	Primary education complete	2	24	0	140	1	Yes	No	No	Free	No	0	Yes	5	Jaguar	YesSigns	young animals	signs	3	No	Yes	No	No	No	0 animals/year	Yes	6	No	No	No	Yes	No	14	Yes	No	No	Yes	No	4
PaB1R008	Para	Santana do Araguaia	Barreira do Campo	968	822.8	17-36 years old	MA	>10 years	2-10 years	Ranch	Primary education incomplete	2	NA	0	720	123	Yes	Yes	Yes	Free	Yes	0	Yes	10	Jaguar	YesJaguar	young animals	analysis	6	No	No	No	Yes	No	1-5 animals/year	No	No	No	No	No	No	No	4	No	No	No	Yes	No	4
PaB1R009	Para	Santana do Araguaia	Barreira do Campo	1064.8	677.6	36-60 years old	TO	<5 years	2-10 years	Ranch	Primary education incomplete	1	4	0	900	123	Yes	Yes	Yes	Free	Yes	3	Yes	5	Jaguar	YesJaguar	young animals	analysis	36	No	Yes	No	Yes	No	1-5 animals/year	No	No	No	No	No	No	No	4	No	No	No	Yes	No	4
PaB1R010	Para	Santana do Araguaia	Barreira do Campo	827.64	367.84	36-60 years old	TO	5-10 years	2-10 years	City	Secondary education incomplete	1	10	0	600	123	Yes	Yes	Yes	Free	No	6	Yes	4	Jaguar	YesSigns	young animals	analysis	6	No	No	No	Yes	No	1-5 animals/year	No	No	No	No	No	No	No	14	Yes	No	No	Yes	No	2
PaB1R011	Para	Santana do Araguaia	Barreira do Campo	401.72	363	36-60 years old	MA	>10 years	2-10 years	Ranch	Primary education incomplete	1	5	0	350	123	Yes	Yes	Yes	Free	No	2	Yes	3	Jaguar	No	young animals	analysis	6	No	No	No	Yes	No	5-10 animals/year	No	No	No	No	No	No	No	1	Yes	No	No	No	No	2
PaB1R012	Para	Santana do Araguaia	Barreira do Campo	1210	968	36-60 years old	GO	>10 years	2-10 years	Ranch	Secondary education incomplete	3	10	0	600	13	Yes	No	Yes	Free	No	4	No	0	0	No	No	No	3	No	Yes	No	No	No	1-5 animals/year	No	No	No	No	No	No	No	4	No	No	No	Yes	No	4
PaB1R013	Para	Santana do Araguaia	Barreira do Campo	13068	3388	36-60 years old	GO	<5 years	<2 years	Ranch	Primary education incomplete	2	20	0	803	3	No	No	Yes	Free	No	2	No	0	0	YesJaguar	No	No	3	No	Yes	No	No	No	>50 animals/year	No	No	No	No	No	No	No	4	No	No	No	Yes	No	2
PaB1R014	Para	Santana do Araguaia	Barreira do Campo	416.24	367.84	36-60 years old	TO	since birth	<2 years	Ranch	Functional Illiterate	1	NA	0	400	3	No	No	Yes	Free	No	0	No	0	0	YesSigns	No	No	3	No	Yes	No	No	No	1-5 animals/year	No	No	No	No	No	No	No	14	Yes	No	No	Yes	No	2
PaB2R001	Para	Santana do Araguaia	Santana do Araguaia	4356	2178	older than 60 years	GO	5-10 years	2-10 years	City	Secondary education complete	2	20	0	2500	123	Yes	Yes	Yes	Free	Yes	3	Yes	25	Jaguar	YesSigns	young animals	analysis	5	No	No	Yes	No	No	10-50 animals/year	Yes	NA	NA	NA	NA	NA	NA	1	Yes	No	No	No	No	2
PaB2R002	Para	Santana do Araguaia	Santana do Araguaia	3484.8	3484.8	36-60 years old	Other	>10 years	>10 years	Ranch	Primary education incomplete	4	27	0	2150	123	Yes	Yes	Yes	Free	Yes	5	Yes	20	Jaguar	YesSigns	young animals	analysis	3	No	Yes	No	No	No	1-5 animals/year	Yes	NA	NA	NA	NA	NA	NA	14	Yes	No	No	Yes	No	4
PaB2R003	Para	Santana do Araguaia	Santana do Araguaia	30492	NA	36-60 years old	GO	<5 years	2-10 years	Ranch	Secondary education complete	13	27	7	5000	123	Yes	Yes	Yes	Free	Yes	NA	Yes	1	Jaguar	YesJaguar	young animals	NA	6	No	No	No	Yes	No	>50 animals/year	Yes	NA	NA	NA	NA	NA	NA	0	NA	NA	NA	NA	NA	2
PaB2R004	Para	Santana do Araguaia	Santana do Araguaia	2110.2	633.1	older than 60 years	Other	>10 years	2-10 years	City	Secondary education complete	6	10	0	440	12	Yes	Yes	No	Free	Yes	10	Yes	3	Jaguar	YesJaguar	young animals	analysis	6	No	No	No	Yes	No	1-5 animals/year	No	No	No	No	No	No	No	1	Yes	No	No	No	No	4
PaB2R005	Para	Santana do Araguaia	Santana do Araguaia	8712	6292	36-60 years old	GO	>10 years	2-10 years	Ranch	NA	26	6	2	7000	123	Yes	Yes	Yes	Free	Yes	0	Yes	1	Jaguar	No	young animals	NA	6	No	No	No	Yes	No	0 animals/year	No	No	No	No	No	No	No	14	Yes	No	No	Yes	No	4
PaB2R006	Para	Santana do Araguaia	Santana do Araguaia	5324	4356	36-60 years old	Other	<5 years	2-10 years	Ranch	Primary education incomplete	12	20	1	5000	123	Yes	Yes	Yes	Free	Yes	5	Yes	30	Jaguar	YesSigns	young animals	analysis	6	No	No	No	Yes	No	5-10 animals/year	No	No	No	No	No	No	No	4	No	No	No	Yes	No	3
PaB2R007	Para	Santana do Araguaia	Santana do Araguaia	17000	10000	17-36 years old	Other	<5 years	<2 years	Ranch	Secondary education complete	16	30	4	12000	123	Yes	Yes	Yes	Free	No	10	Yes	10	Jaguar	No	young animals	analysis and signs	3	No	Yes	No	No	No	5-10 animals/year	No	No	No	No	No	No	No	4	No	No	No	Yes	No	4
PaB2R008	Para	Santana do Araguaia	Santana do Araguaia	12100	3630	36-60 years old	TO	5-10 years	<2 years	Ranch	Primary education incomplete	5	38	0	4800	123	Yes	Yes	Yes	Free	Yes	3	Yes	20	Jaguar	YesJaguar	young animals	analysis	6	No	No	No	Yes	No	10-50 animals/year	No	No	No	No	No	No	No	14	Yes	No	No	Yes	No	3
PaB2R009	Para	Santana do Araguaia	Santana do Araguaia	4356	1452	36-60 years old	GO	>10 years	2-10 years	Ranch	Primary education incomplete	6	30	0	1000	123	Yes	Yes	Yes	Free	Yes	2	Yes	35	Jaguar	YesJaguar	Sick adults	analysis and signs	6	No	No	No	Yes	No	10-50 animals/year	No	No	No	No	No	No	No	14	Yes	No	No	Yes	No	4
PaB2R010	Para	Santana do Araguaia	Santana do Araguaia	103000	50000	17-36 years old	TO	>10 years	>10 years	Ranch	Primary education incomplete	75	32	11	17000	12	Yes	Yes	No	Free	Yes	0	Yes	120	Jaguar	YesJaguar	young animals	analysis	35	No	Yes	Yes	No	No	10-50 animals/year	Yes	NA	NA	NA	NA	NA	NA	1	Yes	No	No	No	No	4
PaB2R011	Para	Santana do Araguaia	Santana do Araguaia	4356	2178	36-60 years old	MA	>10 years	2-10 years	Ranch	Primary education incomplete	7	24	0	2113	123	Yes	Yes	Yes	Free	Yes	1	Yes	2	Jaguar	YesSigns	young animals	NA	6	No	No	No	Yes	No	0 animals/year	No	No	No	No	No	No	No	1	Yes	No	No	No	No	2
PaB2R012	Para	Santana do Araguaia	Santana do Araguaia	3025	2178	17-36 years old	GO	5-10 years	2-10 years	Ranch	Secondary education incomplete	2	21	1	1058	123	Yes	Yes	Yes	Free	Yes	5	Yes	30	Jaguar	No	young animals	analysis	6	No	No	No	Yes	No	1-5 animals/year	Yes	NA	NA	NA	NA	NA	NA	14	Yes	No	No	Yes	No	4
PaB2R013	Para	Santana do Araguaia	Santana do Araguaia	5600	2800	36-60 years old	Other	>10 years	>10 years	Ranch	Secondary education complete	12	19	1	4000	123	Yes	Yes	Yes	Free	Yes	20	Yes	15	Jaguar	YesJaguar	young animals	analysis	NA	NA	NA	NA	NA	NA	10-50 animals/year	No	No	No	No	No	No	No	4	No	No	No	Yes	No	3
PaB2R014	Para	Santana do Araguaia	Santana do Araguaia	968	484	older than 60 years	MA	5-10 years	2-10 years	Ranch	Illiterate	1	23	0	103	3	No	No	Yes	Free	No	1	No	0	0	No	No	No	NA	NA	NA	NA	NA	NA	NA	No	No	No	No	No	No	No	NA	NA	NA	NA	NA	NA	3
PaB2R015	Para	Santana do Araguaia	Santana do Araguaia	1936	1113.2	NA	GO	>10 years	<2 years	Ranch	NA	1	21	0	871	3	No	No	Yes	Free	No	2	No	0	0	YesSigns	No	No	3	No	Yes	No	No	No	5-10 animals/year	No	No	No	No	No	No	No	1	Yes	No	No	No	No	4
PaB2R016	Para	Santana do Araguaia	Santana do Araguaia	57000	20000	36-60 years old	Other	5-10 years	2-10 years	Ranch	University degree	58	35	8	15000	123	Yes	Yes	Yes	Free	No	20	Yes	60	Jaguar	No	young animals	analysis	3	No	Yes	No	No	No	5-10 animals/year	No	No	No	No	No	No	No	1234	Yes	Yes	Yes	Yes	No	4
PaB2R017	Para	Santana do Araguaia	Santana do Araguaia	768	576	36-60 years old	PA	>10 years	2-10 years	City	University degree	5	NA	0	1500	123	Yes	Yes	Yes	Free	NA	2	Yes	15	Jaguar	No	young animals	analysis	3	No	Yes	No	No	No	1-5 animals/year	Yes	NA	NA	NA	NA	NA	NA	1	Yes	No	No	No	No	4
PaB2R018	Para	Santana do Araguaia	Santana do Araguaia	4356	2178	17-36 years old	Other	5-10 years	2-10 years	Ranch	Secondary education complete	10	21	1	1600	3	No	No	Yes	Free	No	3	No	0	0	No	No	No	6	No	No	No	Yes	No	0 animals/year	No	No	No	No	No	No	No	4	No	No	No	Yes	No	2
PaB2R019	Para	Santana do Araguaia	Santana do Araguaia	4356	3388	36-60 years old	GO	NA	<2 years	Ranch	NA	3	12	0	220	123	Yes	Yes	Yes	Free	No	2	No	0	0	YesSigns	No	No	6	No	No	No	Yes	No	>50 animals/year	No	No	No	No	No	No	No	NA	NA	NA	NA	NA	NA	6
PaB2R020	Para	Santana do Araguaia	Santana do Araguaia	154.9	121	older than 60 years	MA	>10 years	>10 years	City	NA	1	10	0	80	123	Yes	Yes	Yes	Free	No	6	Yes	1	Jaguar	YesSigns	young animals	analysis	6	No	No	No	Yes	No	0 animals/year	No	No	No	No	No	No	No	124	Yes	Yes	No	Yes	No	3
PaB2R021	Para	Santana do Araguaia	Santana do Araguaia	4356	NA	NA	PA	>10 years	2-10 years	Ranch	NA	2	NA	0	1500	1	Yes	No	No	Free	NA	2	Yes	100	Jaguar	YesSigns	young animals	analysis	6	No	No	No	Yes	No	1-5 animals/year	No	No	No	No	No	No	No	4	No	No	No	Yes	No	24
PaB2R022	Para	Santana do Araguaia	Santana do Araguaia	1529.4	NA	older than 60 years	BA	>10 years	2-10 years	Ranch	NA	3	NA	0	1300	123	Yes	Yes	Yes	Free	NA	4	Yes	25	Jaguar	YesJaguar	young animals	analysis	6	No	No	No	Yes	No	5-10 animals/year	Yes	NA	NA	NA	NA	NA	NA	124	Yes	Yes	No	Yes	No	2
PaB2R023	Para	Santana do Araguaia	Santana do Araguaia	17424	4356	NA	PA	since birth	<2 years	City	NA	8	NA	1	3800	123	Yes	Yes	Yes	Free	NA	3	Yes	100	Jaguar	YesSigns	young animals	analysis	5	No	No	Yes	No	No	1-5 animals/year	No	No	No	No	No	No	No	14	Yes	No	No	Yes	No	4
PaB2R024	Para	Santana do Araguaia	Santana do Araguaia	256.5	NA	17-36 years old	TO	>10 years	2-10 years	City	NA	5	NA	0	420	123	Yes	Yes	Yes	Free	NA	4	Yes	6	Jaguar	YesJaguar	young animals	analysis	6	No	No	No	Yes	No	1-5 animals/year	Yes	NA	NA	NA	NA	NA	NA	4	No	No	No	Yes	No	4
PaB2R025	Para	Santana do Araguaia	Santana do Araguaia	4356	726	older than 60 years	GO	>10 years	>10 years	Ranch	Primary education incomplete	1	NA	0	700	1	Yes	No	No	Free	NA	3	Yes	50	Jaguar	YesJaguar	young animals	analysis	6	No	No	No	Yes	No	1-5 animals/year	Yes	NA	NA	NA	NA	NA	NA	14	Yes	No	No	Yes	No	24
PaB2R026	Para	Santana do Araguaia	Santana do Araguaia	1548.8	NA	NA	NA	>10 years	<2 years	Ranch	NA	3	NA	0	300	123	Yes	Yes	Yes	Free	NA	4	No	0	0	No	No	No	36	No	Yes	No	Yes	No	NA	No	No	No	No	No	No	No	14	Yes	No	No	Yes	No	4
PaB3R001	Para	Santana do Araguaia	Vila Mandi	5130.4	1936	36-60 years old	Other	5-10 years	2-10 years	Ranch	Primary education incomplete	8	21	1	3000	123	Yes	Yes	Yes	Free	Yes	4	Yes	20	Jaguar	YesJaguar	young animals	analysis	6	No	No	No	Yes	No	10-50 animals/year	No	No	No	No	No	No	No	14	Yes	No	No	Yes	No	4
PaB3R002	Para	Santana do Araguaia	Vila Mandi	2420	847	older than 60 years	Other	>10 years	>10 years	Ranch	Functional Illiterate	2	21	0	2000	123	Yes	Yes	Yes	Free	Yes	1	Yes	2	Jaguar	YesSigns	young animals	NA	3	No	Yes	No	No	No	1-5 animals/year	No	No	No	No	No	No	No	14	Yes	No	No	Yes	No	4
PaB3R003	Para	Santana do Araguaia	Vila Mandi	16397.9	9838.8	older than 60 years	Other	>10 years	>10 years	Ranch	NA	4	28	0	2587	123	Yes	Yes	Yes	Free	No	5	Yes	20	Jaguar	YesSigns	young animals	analysis	35	No	Yes	Yes	No	No	1-5 animals/year	No	No	No	No	No	No	No	1	Yes	No	No	No	No	4
PaB3R004	Para	Santana do Araguaia	Vila Mandi	2971.8	1355.2	36-60 years old	GO	<5 years	2-10 years	Ranch	Secondary education incomplete	4	7	0	900	12	Yes	Yes	No	Free	Yes	3	No	0	0	YesJaguar	No	No	6	No	No	No	Yes	No	1-5 animals/year	No	No	No	No	No	No	No	0	NA	NA	NA	NA	NA	4
PaB3R005	Para	Santana do Araguaia	Vila Mandi	798.6	726	older than 60 years	GO	>10 years	2-10 years	Ranch	Primary education incomplete	1	30	0	800	123	Yes	Yes	Yes	Free	Yes	1	No	0	0	No	No	No	6	No	No	No	Yes	No	1-5 animals/year	No	No	No	No	No	No	No	0	NA	NA	NA	NA	NA	2
PaB3R006	Para	Santana do Araguaia	Vila Mandi	4356	2178	older than 60 years	Other	>10 years	>10 years	Ranch	University degree	7	26	0	1300	123	Yes	Yes	Yes	Free	Yes	NA	Yes	5	Jaguar	YesSigns	young animals	analysis	6	No	No	No	Yes	No	1-5 animals/year	No	No	No	No	No	No	No	1	Yes	No	No	No	No	3
PaB3R007	Para	Santana do Araguaia	Vila Mandi	3726.8	2274.8	older than 60 years	Other	<5 years	<2 years	Ranch	Functional Illiterate	2	29	0	2500	123	Yes	Yes	Yes	Free	Yes	1	No	0	0	YesSigns	No	No	6	No	No	No	Yes	No	10-50 animals/year	No	No	No	No	No	No	No	0	NA	NA	NA	NA	NA	2
ToA1R001	Tocantins	Araguacema	Araguacema	193.6	145.2	older than 60 years	TO	<5 years	2-10 years	Ranch	Illiterate	1	15	0	2	1	Yes	No	No	Free	No	3	No	0	0	YesSigns	No	No	6	No	No	No	Yes	No	0 animals/year	Yes	5	No	No	Yes	No	No	4	No	No	No	Yes	No	2
ToA1R002	Tocantins	Araguacema	Araguacema	2323.2	580.8	36-60 years old	TO	since birth	>10 years	City	University degree	2	20	0	300	12	Yes	Yes	No	Free	Yes	3	Yes	8	Jaguar	YesJaguar	young animals	analysis	35	No	Yes	Yes	No	No	0 animals/year	Yes	1	Yes	No	No	No	No	14	Yes	No	No	Yes	No	45
ToA1R003	Tocantins	Araguacema	Araguacema	11035.2	4965.84	older than 60 years	Other	<5 years	<2 years	Ranch	Primary education incomplete	8	25	0	4500	12	Yes	Yes	No	Free	Yes	6	Yes	48	Jaguar	YesSigns	young animals	analysis	5	No	No	Yes	No	No	0 animals/year	Yes	4	No	Yes	No	No	No	145	Yes	No	No	Yes	Yes	4
ToA1R004	Tocantins	Araguacema	Araguacema	9680	2904	36-60 years old	TO	<5 years	2-10 years	Ranch	Functional Illiterate	9	25	1	7000	1	Yes	No	No	Free	No	3	Yes	30	Jaguar	YesSigns	young animals	analysis	5	No	No	Yes	No	No	0 animals/year	Yes	1	Yes	No	No	No	No	NA	NA	NA	NA	NA	NA	4
ToA1R005	Tocantins	Araguacema	Araguacema	4114	484	older than 60 years	GO	>10 years	>10 years	City	Primary education incomplete	1	10	0	800	2	No	Yes	No	Free	No	4	Yes	75	Jaguar	YesJaguar	young animals	analysis	5	No	No	Yes	No	No	5-10 animals/year	No	No	No	No	No	No	No	24	No	Yes	No	Yes	No	3
ToA1R006	Tocantins	Araguacema	Araguacema	208.12	48.4	36-60 years old	TO	<5 years	2-10 years	Ranch	Primary education incomplete	1	4	0	4	1	Yes	No	No	Free	No	NA	No	0	0	NA	No	No	6	No	No	No	Yes	No	0 animals/year	No	No	No	No	No	No	No	4	No	No	No	Yes	No	2
ToA1R007	Tocantins	Araguacema	Araguacema	3639.68	135.92	36-60 years old	GO	5-10 years	2-10 years	City	Primary education incomplete	2	12	0	170	12	Yes	Yes	No	Free	No	1	No	0	0	No	No	No	36	No	Yes	No	Yes	No	1-5 animals/year	No	No	No	No	No	No	No	4	No	No	No	Yes	No	6
ToB1R001	Tocantins	Caseara	Caseara	1098.7	503.4	36-60 years old	Other	<5 years	<2 years	Ranch	Primary education incomplete	1	20	0	460	123	Yes	Yes	Yes	Free	No	1	No	0	0	No	No	No	3	No	Yes	No	No	No	1-5 animals/year	No	No	No	No	No	No	No	1	Yes	No	No	No	No	2
ToB1R002	Tocantins	Caseara	Caseara	5033.6	3020.2	17-36 years old	Other	<5 years	2-10 years	Ranch	Secondary education complete	22	4	0	3000	1	Yes	No	No	Free	Yes	6	Yes	15	Puma	No	young animals	NA	NA	NA	NA	NA	NA	NA	5-10 animals/year	No	No	No	No	No	No	No	1	Yes	No	No	No	No	2
ToB1R003	Tocantins	Caseara	Caseara	677.6	435.6	17-36 years old	BA	5-10 years	2-10 years	Ranch	NA	3	30	0	250	123	Yes	Yes	Yes	Free	Yes	1	No	0	0	No	young animals	NA	2	Yes	No	No	No	No	1-5 animals/year	No	No	No	No	No	No	No	4	No	No	No	Yes	No	4
ToB1R004	Tocantins	Caseara	Caseara	9680	4840	36-60 years old	TO	since birth	since birth	Ranch	Primary education complete	8	20	1	1500	12	Yes	Yes	No	Free	Yes	5	Yes	24	Jaguar	YesJaguar	young animals	analysis	5	No	No	Yes	No	No	10-50 animals/year	No	No	No	No	No	No	No	1	Yes	No	No	No	No	4
ToB1R005	Tocantins	Caseara	Caseara	4598	2178	17-36 years old	TO	>10 years	>10 years	Ranch	Primary education incomplete	9	30	1	2650	12	Yes	Yes	No	Free	Yes	4	No	0	0	YesSigns	young animals	analysis	NA	NA	NA	NA	NA	NA	1-5 animals/year	Yes	NA	NA	NA	NA	NA	NA	1	Yes	No	No	No	No	4
ToB1R006	Tocantins	Caseara	Caseara	5420.8	3523.5	36-60 years old	Other	<5 years	2-10 years	City	University degree	4	30	0	900	123	Yes	Yes	Yes	Free	Yes	2	Yes	18	Puma	No	young animals	NA	NA	NA	NA	NA	NA	NA	1-5 animals/year	No	No	No	No	No	No	No	5	No	No	No	No	Yes	4
ToB1R007	Tocantins	Caseara	Caseara	9123.4	6292	36-60 years old	GO	5-10 years	2-10 years	Ranch	Primary education incomplete	7	16	2	3000	12	Yes	Yes	No	Free	Yes	3	Yes	5	Jaguar	No	young animals	NA	6	No	No	No	Yes	No	1-5 animals/year	No	No	No	No	No	No	No	NA	NA	NA	NA	NA	NA	4
ToB1R008	Tocantins	Caseara	Caseara	2260.8	2260.8	36-60 years old	Other	<5 years	<2 years	Ranch	Secondary education incomplete	2	NA	0	550	1	Yes	No	No	Free	No	5	Yes	20	Jaguar	YesJaguar	young animals	NA	NA	NA	NA	NA	NA	NA	10-50 animals/year	Yes	NA	NA	NA	NA	NA	NA	1	Yes	No	No	No	No	2
ToB1R009	Tocantins	Caseara	Caseara	20000	9000	36-60 years old	TO	>10 years	>10 years	Ranch	Secondary education complete	60	15	5	8300	123	Yes	Yes	Yes	Free	Yes	2	Yes	20	Jaguar	YesJaguar	young animals	NA	6	No	No	No	Yes	No	1-5 animals/year	Yes	NA	NA	NA	NA	NA	NA	NA	NA	NA	NA	NA	NA	2
ToB1R010	Tocantins	Caseara	Caseara	4467.3	4020.6	17-36 years old	Other	>10 years	<2 years	Ranch	Secondary education incomplete	2	NA	0	1200	123	Yes	Yes	Yes	Free	No	1	No	0	0	No	No	No	NA	NA	NA	NA	NA	NA	1-5 animals/year	NA	NA	NA	NA	NA	NA	NA	4	No	No	No	Yes	No	2
ToB1R011	Tocantins	Caseara	Caseara	4840	3872	17-36 years old	PA	since birth	2-10 years	Ranch	NA	7	10	1	3500	123	Yes	Yes	Yes	Free	Yes	2	Yes	20	Jaguar	YesSigns	young animals	NA	6	No	No	No	Yes	No	5-10 animals/year	No	No	No	No	No	No	No	124	Yes	Yes	No	Yes	No	4
ToB1R012	Tocantins	Caseara	Caseara	4840	2420	36-60 years old	TO	>10 years	>10 years	City	Primary education incomplete	5	30	0	2500	123	Yes	Yes	Yes	Free	Yes	2	Yes	12	Jaguar	YesJaguar	young animals	analysis	3	No	Yes	No	No	No	5-10 animals/year	Yes	4	No	Yes	No	No	No	124	Yes	Yes	No	Yes	No	32
ToB1R013	Tocantins	Caseara	Caseara	84	58.08	36-60 years old	Other	>10 years	>10 years	Ranch	Secondary education incomplete	3	18	0	60	1	Yes	No	No	Free	No	2	Yes	3	Jaguar	YesSigns	young animals	analysis	3	No	Yes	No	No	No	5-10 animals/year	Yes	7	No	No	No	No	Yes	1	Yes	No	No	No	No	4
ToB1R014	Tocantins	Caseara	Caseara	3765.52	1597.2	36-60 years old	Other	<5 years	<2 years	Ranch	NA	2	5	0	2400	12	Yes	Yes	No	Free	Yes	5	Yes	12	Jaguar	YesSigns	young animals	analysis	56	No	No	Yes	Yes	No	NA	No	No	No	No	No	No	No	1	Yes	No	No	No	No	3
ToB1R015	Tocantins	Caseara	Caseara	3872	1839.2	36-60 years old	Other	>10 years	>10 years	Ranch	Primary education incomplete	2	34	1	800	12	Yes	Yes	No	Free	Yes	4	Yes	25	Jaguar	YesSigns	young animals	analysis	56	No	No	Yes	Yes	No	5-10 animals/year	Yes	16	Yes	No	No	Yes	No	45	No	No	No	Yes	Yes	4
ToB1R016	Tocantins	Caseara	Caseara	13068	7260	36-60 years old	Other	5-10 years	2-10 years	City	Secondary education complete	4	28	3	1100	12	Yes	Yes	No	Free	Yes	4	Yes	20	Puma	No	young animals	analysis	35	No	Yes	Yes	No	No	1-5 animals/year	No	No	No	No	No	No	No	14	Yes	No	No	Yes	No	34
ToB1R017	Tocantins	Caseara	Caseara	130.68	87.12	36-60 years old	Other	>10 years	>10 years	Ranch	Secondary education complete	1	20	0	110	1	Yes	No	No	Free	Yes	2	Yes	3	Jaguar	YesSigns	young animals	analysis	3	No	Yes	No	No	No	0 animals/year	Yes	46	No	Yes	No	Yes	No	14	Yes	No	No	Yes	No	2
ToB1R018	Tocantins	Caseara	Caseara	4356	1936	36-60 years old	Other	>10 years	>10 years	City	Secondary education incomplete	2	30	1	1400	123	Yes	Yes	Yes	Free	Yes	2	Yes	10	Puma	YesSigns	young animals	analysis	36	No	Yes	No	Yes	No	1-5 animals/year	No	No	No	No	No	No	No	1	Yes	No	No	No	No	2
ToB1R019	Tocantins	Caseara	Caseara	2662	1452	36-60 years old	TO	>10 years	>10 years	Ranch	Functional Illiterate	6	30	0	400	12	Yes	Yes	No	Free	Yes	5	Yes	5	Jaguar	YesSigns	young animals	analysis	6	No	No	No	Yes	No	0 animals/year	Yes	45	No	Yes	Yes	No	No	1	Yes	No	No	No	No	4
ToB1R020	Tocantins	Caseara	Caseara	145.2	116.16	older than 60 years	MA	>10 years	>10 years	Ranch	Illiterate	1	20	0	40	123	Yes	Yes	Yes	Free	No	1	Yes	2	Jaguar	YesSigns	young animals	analysis	6	No	No	No	Yes	No	0 animals/year	No	No	No	No	No	No	No	NA	NA	NA	NA	NA	NA	4
ToB1R021	Tocantins	Caseara	Caseara	24.2	19.36	36-60 years old	TO	since birth	>10 years	Ranch	Functional Illiterate	1	20	0	10	1	Yes	No	No	Free	No	0	No	0	0	YesSigns	No	No	2	Yes	No	No	No	No	1-5 animals/year	No	No	No	No	No	No	No	1	Yes	No	No	No	No	2
ToB1R022	Tocantins	Caseara	Caseara	953.48	953.48	36-60 years old	GO	5-10 years	2-10 years	City	Secondary education incomplete	1	20	0	400	12	Yes	Yes	No	Free	Yes	3	Yes	1	Jaguar	YesSigns	young animals	analysis	7	No	No	No	No	Yes	1-5 animals/year	No	No	No	No	No	No	No	4	No	No	No	Yes	No	3
ToC1R001	Tocantins	Marianopolis	Marianopolis	3470.3	1815	17-36 years old	TO	since birth	<2 years	Ranch	NA	11	7	0	1900	123	Yes	Yes	Yes	Free	Yes	1	Yes	15	Jaguar	YesJaguar	young animals	analysis	3	No	Yes	No	No	No	1-5 animals/year	No	No	No	No	No	No	No	15	Yes	No	No	No	Yes	2
ToC1R002	Tocantins	Marianopolis	Marianopolis	1360.04	1210	36-60 years old	TO	5-10 years	2-10 years	Ranch	Primary education incomplete	3	20	0	1000	1	Yes	No	No	Free	Yes	4	Yes	8	Jaguar	YesSigns	young animals	analysis	5	No	No	Yes	No	No	0 animals/year	No	No	No	No	No	No	No	4	No	No	No	Yes	No	4
ToC1R003	Tocantins	Marianopolis	Marianopolis	1272.92	871.2	36-60 years old	Other	5-10 years	2-10 years	Ranch	Primary education incomplete	3	25	0	1100	123	Yes	Yes	Yes	Free	No	NA	Yes	8	Jaguar	YesJaguar	young animals	analysis	356	No	Yes	Yes	Yes	No	1-5 animals/year	No	No	No	No	No	No	No	1	Yes	No	No	No	No	3
ToC1R004	Tocantins	Marianopolis	Marianopolis	96	38.72	older than 60 years	MA	>10 years	>10 years	Ranch	Illiterate	1	40	0	40	12	Yes	Yes	No	Free	Yes	3	Yes	1	Jaguar	YesSigns	young animals	analysis	6	No	No	No	Yes	No	0 animals/year	No	No	No	No	No	No	No	1	Yes	No	No	No	No	4
ToC1R005	Tocantins	Marianopolis	Marianopolis	4283.4	2323.2	17-36 years old	GO	5-10 years	<2 years	Ranch	Primary education incomplete	2	10	0	2050	1	Yes	No	No	Free	Yes	0	Yes	40	Jaguar	YesJaguar	young animals	analysis	6	No	No	No	Yes	No	1-5 animals/year	No	No	No	No	No	No	No	15	Yes	No	No	No	Yes	2
ToC1R006	Tocantins	Marianopolis	Marianopolis	1210	847	17-36 years old	TO	>10 years	<2 years	Ranch	Primary education incomplete	2	10	0	500	12	Yes	Yes	No	Free	Yes	2	Yes	1	Puma	No	young animals	analysis	3	No	Yes	No	No	No	1-5 animals/year	No	No	No	No	No	No	No	NA	NA	NA	NA	NA	NA	2
ToC1R007	Tocantins	Marianopolis	Marianopolis	396.88	261.36	older than 60 years	BA	>10 years	>10 years	Ranch	Secondary education incomplete	2	14	0	300	12	Yes	Yes	No	Free	Yes	2	No	0	0	No	No	No	3	No	Yes	No	No	No	1-5 animals/year	No	No	No	No	No	No	No	NA	NA	NA	NA	NA	NA	4
ToC1R008	Tocantins	Marianopolis	Marianopolis	1720	1032	older than 60 years	Other	>10 years	>10 years	City	Secondary education incomplete	4	28	0	2500	123	Yes	Yes	Yes	Free	Yes	NA	Yes	15	Puma	YesSigns	young animals	analysis	5	No	No	Yes	No	No	0 animals/year	No	No	No	No	No	No	No	1	Yes	No	No	No	No	4
ToC1R009	Tocantins	Marianopolis	Marianopolis	3436.4	2226.4	older than 60 years	GO	5-10 years	2-10 years	Ranch	NA	2	40	0	1500	13	Yes	No	Yes	Free	Yes	NA	Yes	2	Jaguar	YesJaguar	young animals	analysis	6	No	No	No	Yes	No	10-50 animals/year	Yes	1	Yes	No	No	No	No	1	Yes	No	No	No	No	4
ToC1R010	Tocantins	Marianopolis	Marianopolis	435.6	145.2	36-60 years old	Other	5-10 years	2-10 years	City	Primary education complete	2	15	0	140	1	Yes	No	No	Free	No	2	No	0	0	No	No	No	3	No	Yes	No	No	No	1-5 animals/year	No	No	No	No	No	No	No	4	No	No	No	Yes	No	4
ToC1R011	Tocantins	Marianopolis	Marianopolis	2710.4	1626.24	36-60 years old	TO	>10 years	2-10 years	City	Secondary education incomplete	2	50	0	380	123	Yes	Yes	Yes	Free	Yes	5	Yes	10	Jaguar	YesJaguar	young animals	analysis	3	No	Yes	No	No	No	1-5 animals/year	Yes	1	Yes	No	No	No	No	1	Yes	No	No	No	No	4
ToC1R012	Tocantins	Marianopolis	Marianopolis	1597.2	1210	17-36 years old	TO	<5 years	<2 years	Ranch	Secondary education incomplete	2	NA	0	500	1	Yes	No	No	Free	Yes	4	No	0	0	YesJaguar	No	No	NA	NA	NA	NA	NA	NA	0 animals/year	No	No	No	No	No	No	No	NA	NA	NA	NA	NA	NA	3
ToC1R013	Tocantins	Marianopolis	Marianopolis	338.8	237.16	36-60 years old	GO	>10 years	2-10 years	Ranch	Primary education incomplete	1	3	0	300	12	Yes	Yes	No	Free	Yes	3	No	0	0	No	No	No	3	No	Yes	No	No	No	0 animals/year	No	No	No	No	No	No	No	NA	NA	NA	NA	NA	NA	4
ToC1R014	Tocantins	Marianopolis	Marianopolis	605	484	17-36 years old	TO	since birth	<2 years	Ranch	Primary education incomplete	2	10	0	269	12	Yes	Yes	No	Free	Yes	2	Yes	5	Jaguar	YesSigns	young animals	analysis	3	No	Yes	No	No	No	1-5 animals/year	No	No	No	No	No	No	No	1	Yes	No	No	No	No	4
ToC1R015	Tocantins	Marianopolis	Marianopolis	3194.4	1694	36-60 years old	BA	>10 years	>10 years	Ranch	Primary education incomplete	3	15	1	2005	12	Yes	Yes	No	Free	Yes	2	Yes	2	Jaguar	YesSigns	young animals	analysis	3	No	Yes	No	No	No	1-5 animals/year	Yes	7	No	No	No	No	Yes	1	Yes	No	No	No	No	2
ToC1R016	Tocantins	Marianopolis	Marianopolis	2579.72	1936	17-36 years old	Other	5-10 years	2-10 years	Ranch	University degree	3	20	0	3000	123	Yes	Yes	Yes	Free	Yes	5	Yes	18	Puma	YesJaguar	young animals	analysis	3	No	Yes	No	No	No	5-10 animals/year	No	No	No	No	No	No	No	14	Yes	No	No	Yes	No	4
ToC1R017	Tocantins	Marianopolis	Marianopolis	1452	532.4	older than 60 years	TO	since birth	2-10 years	Ranch	Primary education incomplete	3	20	0	232	1	Yes	No	No	Free	Yes	1	Yes	2	Puma	No	young animals	analysis	6	No	No	No	Yes	No	1-5 animals/year	No	No	No	No	No	No	No	NA	NA	NA	NA	NA	NA	2
ToC1R018	Tocantins	Marianopolis	Marianopolis	1258.4	503.36	17-36 years old	Other	5-10 years	2-10 years	Ranch	Primary education incomplete	2	10	0	950	12	Yes	Yes	No	Free	No	3	Yes	2	Jaguar	YesSigns	young animals	analysis	6	No	No	No	Yes	No	1-5 animals/year	Yes	15	Yes	No	Yes	No	No	1	Yes	No	No	No	No	5
ToC1R019	Tocantins	Marianopolis	Marianopolis	1936	242	36-60 years old	GO	>10 years	<2 years	Ranch	Primary education incomplete	2	20	0	500	1	Yes	No	No	Free	No	3	Yes	10	Jaguar	YesJaguar	young animals	analysis	6	No	No	No	Yes	No	5-10 animals/year	No	No	No	No	No	No	No	12	Yes	Yes	No	No	No	4
ToC1R020	Tocantins	Marianopolis	Marianopolis	6679.2	3339.6	17-36 years old	MA	5-10 years	2-10 years	Ranch	Illiterate	3	20	0	2000	1	Yes	No	No	Free	Yes	8	Yes	30	Jaguar	YesSigns	young animals	analysis	36	No	Yes	No	Yes	No	5-10 animals/year	Yes	1	Yes	No	No	No	No	1	Yes	No	No	No	No	2
ToC1R021	Tocantins	Marianopolis	Marianopolis	2662	1694	36-60 years old	Other	>10 years	>10 years	City	Primary education incomplete	4	14	0	2300	12	Yes	Yes	No	Free	Yes	2	No	0	0	No	No	No	36	No	Yes	No	Yes	No	10-50 animals/year	No	No	No	No	No	No	No	1	Yes	No	No	No	No	5
ToC1R022	Tocantins	Marianopolis	Marianopolis	2178	968	36-60 years old	TO	since birth	2-10 years	Ranch	Primary education incomplete	4	20	0	140	12	Yes	Yes	No	Free	Yes	4	No	0	0	YesSigns	No	No	3	No	Yes	No	No	No	5-10 animals/year	No	No	No	No	No	No	No	NA	NA	NA	NA	NA	NA	4
ToC1R023	Tocantins	Marianopolis	Marianopolis	9680	6776	older than 60 years	Other	>10 years	>10 years	City	University degree	15	20	3	7000	123	Yes	Yes	Yes	Free	Yes	10	Yes	6	Puma	YesJaguar	young animals	analysis	3	No	Yes	No	No	No	0 animals/year	Yes	7	No	No	No	No	Yes	1	Yes	No	No	No	No	2
ToC1R024	Tocantins	Marianopolis	Marianopolis	2110.24	1403.6	17-36 years old	TO	<5 years	<2 years	Ranch	Secondary education incomplete	3	6	0	1500	123	Yes	Yes	Yes	Free	Yes	3	Yes	6	Puma	No	young animals	analysis	6	No	No	No	Yes	No	1-5 animals/year	No	No	No	No	No	No	No	1	Yes	No	No	No	No	2
ToC1R025	Tocantins	Marianopolis	Marianopolis	1936	726	17-36 years old	TO	>10 years	2-10 years	Ranch	Primary education incomplete	10	20	0	4400	123	Yes	Yes	Yes	Free	Yes	4	Yes	10	Jaguar	YesSigns	young animals	analysis	3	No	Yes	No	No	No	0 animals/year	Yes	1	Yes	No	No	No	No	1	Yes	No	No	No	No	2
ToC1R026	Tocantins	Marianopolis	Marianopolis	2904	1452	36-60 years old	TO	<5 years	<2 years	Ranch	Primary education incomplete	4	20	0	1300	12	Yes	Yes	No	Free	No	3	No	0	0	No	No	No	6	No	No	No	Yes	No	1-5 animals/year	No	No	No	No	No	No	No	1	Yes	No	No	No	No	2
ToC1R027	Tocantins	Marianopolis	Marianopolis	3305.72	2420	older than 60 years	Other	>10 years	>10 years	Ranch	Primary education incomplete	6	30	0	1500	3	No	No	Yes	Free	No	3	No	0	0	YesSigns	No	No	6	No	No	No	Yes	No	0 animals/year	No	No	No	No	No	No	No	4	No	No	No	Yes	No	6
ToC1R028	Tocantins	Marianopolis	Marianopolis	1326.16	968	17-36 years old	GO	>10 years	2-10 years	Ranch	Secondary education complete	1	10	0	900	3	No	No	Yes	Free	No	2	No	0	0	YesSigns	No	No	36	No	Yes	No	Yes	No	1-5 animals/year	No	No	No	No	No	No	No	1	Yes	No	No	No	No	2
ToC1R029	Tocantins	Marianopolis	Marianopolis	726	363	36-60 years old	MA	>10 years	2-10 years	Ranch	Primary education incomplete	3	8	0	800	1	Yes	No	No	Free	Yes	1	Yes	2	Jaguar	YesSigns	young animals	analysis	5	No	No	Yes	No	No	0 animals/year	No	No	No	No	No	No	No	1	Yes	No	No	No	No	2
ToC1R030	Tocantins	Marianopolis	Marianopolis	4840	3388	17-36 years old	TO	5-10 years	2-10 years	Ranch	Primary education incomplete	3	12	0	2900	3	No	No	Yes	Free	No	2	Yes	1	Jaguar	YesJaguar	young animals	analysis	6	No	No	No	Yes	No	5-10 animals/year	No	No	No	No	No	No	No	1	Yes	No	No	No	No	4
ToD1R001	Tocantins	Pium	Pium	NA	NA	17-36 years old	TO	<5 years	<2 years	Ranch	Primary education incomplete	30	30	11	6000	1	Yes	No	No	Free	Yes	NA	Yes	25	Puma	No	young animals	analysis	3	No	Yes	No	No	No	0 animals/year	Yes	4	No	Yes	No	No	No	1	Yes	No	No	No	No	4
ToD1R002	Tocantins	Pium	Pium	3872	2710.4	36-60 years old	TO	>10 years	>10 years	Ranch	Primary education incomplete	12	25	0	2000	123	Yes	Yes	Yes	Free	Yes	NA	Yes	3	Jaguar	YesSigns	young animals	analysis	36	No	Yes	No	Yes	No	1-5 animals/year	Yes	7	No	No	No	No	Yes	1	Yes	No	No	No	No	4
ToD1R003	Tocantins	Pium	Pium	19747.2	9873.6	36-60 years old	GO	5-10 years	<2 years	Ranch	Secondary education complete	20	20	4	7000	2	No	Yes	No	Free	No	15	No	0	0	YesJaguar	No	No	3	No	Yes	No	No	No	0 animals/year	No	No	No	No	No	No	No	1	Yes	No	No	No	No	4
ToD1R004	Tocantins	Pium	Pium	1452	726	36-60 years old	GO	5-10 years	2-10 years	City	University degree	2	50	0	500	1	Yes	No	No	Free	Yes	0	No	0	0	No	No	No	3	No	Yes	No	No	No	1-5 animals/year	No	No	No	No	No	No	No	145	Yes	No	No	Yes	Yes	4
ToD1R005	Tocantins	Pium	Pium	1839.2	1103.52	36-60 years old	PA	>10 years	since birth	Retiro	Primary education incomplete	1	14	0	500	12	Yes	Yes	No	Free	No	1	No	0	0	YesJaguar	No	No	3	No	Yes	No	No	No	5-10 animals/year	No	No	No	No	No	No	No	NA	NA	NA	NA	NA	NA	2
ToD1R006	Tocantins	Pium	Pium	968	677.6	36-60 years old	PI	<5 years	<2 years	Ranch	Primary education incomplete	3	5	0	205	12	Yes	Yes	No	Free	Yes	2	No	0	0	No	No	No	0	NA	NA	NA	NA	NA	0 animals/year	No	No	No	No	No	No	No	14	Yes	No	No	Yes	No	3
ToD1R007	Tocantins	Pium	Pium	3388	968	36-60 years old	Other	>10 years	2-10 years	Ranch	Primary education incomplete	1	40	0	40	1	Yes	No	No	Free	No	2	No	0	0	No	No	No	6	No	No	No	Yes	No	1-5 animals/year	No	No	No	No	No	No	No	NA	NA	NA	NA	NA	NA	2
ToD1R008	Tocantins	Pium	Pium	1210	726	36-60 years old	TO	5-10 years	2-10 years	Ranch	Primary education incomplete	1	5	0	400	1	Yes	No	No	Free	No	1	No	0	0	YesSigns	No	No	3	No	Yes	No	No	No	0 animals/year	No	No	No	No	No	No	No	NA	NA	NA	NA	NA	NA	4
ToD1R009	Tocantins	Pium	Pium	842.16	726	36-60 years old	Other	<5 years	2-10 years	Ranch	University degree	2	30	1	200	12	Yes	Yes	No	Free	Yes	0	Yes	10	Jaguar	YesSigns	young animals	analysis	35	No	Yes	Yes	No	No	5-10 animals/year	Yes	7	No	No	No	No	Yes	1	Yes	No	No	No	No	3
ToD1R010	Tocantins	Pium	Pium	2420	1452	17-36 years old	MA	>10 years	2-10 years	Ranch	Primary education incomplete	6	30	1	1700	1	Yes	No	No	Free	Yes	2	Yes	20	Jaguar	YesJaguar	young animals	analysis	5	No	No	Yes	No	No	10-50 animals/year	Yes	NA	NA	NA	NA	NA	NA	NA	NA	NA	NA	NA	NA	2
ToD1R011	Tocantins	Pium	Pium	4840	2420	36-60 years old	Other	<5 years	2-10 years	Ranch	Primary education incomplete	7	23	1	1400	12	Yes	Yes	No	Free	Yes	NA	Yes	25	Jaguar	YesJaguar	young animals	analysis	5	No	No	Yes	No	No	0 animals/year	Yes	45	No	Yes	Yes	No	No	1	Yes	No	No	No	No	2
ToD1R012	Tocantins	Pium	Pium	49400	33880	36-60 years old	TO	>10 years	2-10 years	Ranch	Primary education incomplete	30	20	5	9000	1	Yes	No	No	Free	Yes	7	Yes	30	Jaguar	YesJaguar	young animals	analysis	6	No	No	No	Yes	No	10-50 animals/year	Yes	1	Yes	No	No	No	No	14	Yes	No	No	Yes	No	4
ToD1R013	Tocantins	Pium	Pium	7744	6195.2	17-36 years old	TO	5-10 years	2-10 years	Ranch	Primary education incomplete	5	16	0	2000	1	Yes	No	No	Free	No	0	Yes	100	Jaguar	YesSigns	young animals	analysis	5	No	No	Yes	No	No	0 animals/year	No	No	No	No	No	No	No	NA	NA	NA	NA	NA	NA	4
ToD1R014	Tocantins	Pium	Pium	5566	1064.8	36-60 years old	TO	>10 years	>10 years	Ranch	Primary education incomplete	3	26	0	1500	1	Yes	No	No	Free	Yes	2	Yes	52	Jaguar	YesJaguar	young animals	analysis	5	No	No	Yes	No	No	5-10 animals/year	No	No	No	No	No	No	No	1	Yes	No	No	No	No	4
ToD1R015	Tocantins	Pium	Pium	3872	3388	36-60 years old	Other	>10 years	2-10 years	Ranch	Primary education incomplete	8	20	1	3500	123	Yes	Yes	Yes	Free	Yes	5	Yes	7	Puma	YesJaguar	young animals	analysis	3	No	Yes	No	No	No	1-5 animals/year	No	No	No	No	No	No	No	15	Yes	No	No	No	Yes	4
ToD1R016	Tocantins	Pium	Pium	1936	484	17-36 years old	TO	since birth	2-10 years	Ranch	Primary education incomplete	8	40	0	1000	1	Yes	No	No	Free	Yes	1	Yes	40	Puma	YesJaguar	young animals	analysis	5	No	No	Yes	No	No	0 animals/year	No	7	No	No	No	No	Yes	1	Yes	No	No	No	No	2
ToD1R017	Tocantins	Pium	Pium	2492.6	968	17-36 years old	TO	since birth	2-10 years	Ranch	Secondary education incomplete	4	10	0	700	123	Yes	Yes	Yes	Free	Yes	2	Yes	3	Jaguar	YesJaguar	young animals	NA	3	No	Yes	No	No	No	0 animals/year	No	No	No	No	No	No	No	1	Yes	No	No	No	No	4
ToD1R018	Tocantins	Pium	Pium	25000	14000	older than 60 years	PI	>10 years	>10 years	Ranch	Primary education incomplete	26	26	5	10000	12	Yes	Yes	No	Free	Yes	3	Yes	60	Jaguar	YesJaguar	young animals	analysis	3	No	Yes	No	No	No	>50 animals/year	Yes	1	Yes	No	No	No	No	1	Yes	No	No	No	No	3
ToD1R019	Tocantins	Pium	Pium	3775.2	1452	36-60 years old	Other	5-10 years	2-10 years	Ranch	Primary education incomplete	3	10	0	600	123	Yes	Yes	Yes	Free	No	2	Yes	8	Jaguar	YesJaguar	young animals	analysis	6	No	No	No	Yes	No	1-5 animals/year	Yes	4	No	Yes	No	No	No	1	Yes	No	No	No	No	4
[truncated: 27 more columns]
